# Supplementary material for: 1-Hydroxyalkylphosphonium Salts—Synthesis and Properties
Source: Molecules. 2023 Dec 19;29(1):18. doi: 10.3390/molecules29010018 (PMC10780258; doi:10.3390/molecules29010018)
Supplement: Supplementary file 1 [file molecules-29-00018-s001.zip]

Archive with 1 entries (1 files):
- molecules-2778473-supplementary.pdf
